# Supplementary material for: Modulation of Viral Programmed Ribosomal Frameshifting and Stop Codon Readthrough by the Host Restriction Factor Shiftless
Source: Viruses. 2021 Jun 25;13(7):1230. doi: 10.3390/v13071230 (PMC8310280; doi:10.3390/v13071230)
Supplement: Supplementary file 1 [file viruses-13-01230-s001.zip]

Archive with 1 entries (1 files):
- viruses-1250065-SI.pdf
